# Supplementary material for: Understanding fatherhood and its implications on the lives of male youth in Bangladesh: Findings from a nationwide mixed methods sexual and reproductive health study
Source: PLOS Glob Public Health. 2025 Mar 31;5(3):e0003299. doi: 10.1371/journal.pgph.0003299 (PMC11957340; doi:10.1371/journal.pgph.0003299)
Supplement: S1 Data — Ethnographic qualitative data. (ZIP) [file pgph.0003299.s001.zip]

Archive with 5 entries (4 files):
- NW-Men&SRH_QUAL-Ethno_Fatherhood_Matrix.xlsx
- __MACOSX/
- __MACOSX/._NW-Men&SRH_QUAL-Ethno_Fatherhood_Matrix.xlsx
- NW-Men&SRH_QUANT_Data.dta
- __MACOSX/._NW-Men&SRH_QUANT_Data.dta
