# Supplementary material for: Understanding fatherhood and its implications on the lives of male youth in Bangladesh: Findings from a nationwide mixed methods sexual and reproductive health study
Source: PLOS Glob Public Health. 2025 Mar 31;5(3):e0003299. doi: 10.1371/journal.pgph.0003299 (PMC11957340; doi:10.1371/journal.pgph.0003299)
Supplement: S1 Data — Ethnographic qualitative data. (ZIP) [file pgph.0003299.s001.zip › NW-Men&SRH_QUAL-Ethno_Fatherhood_Matrix.xlsx]

## Sheet: Sheet1
Occupation	Marital status	Drug Use	Multiple sex partner	STI/Sexual diseases	Internet	Income	Education		Relationship with father	Discussable issue( Hobby, family, demand)	Achievable characteristics of father	Influencial person of life goal	Health related issue	Family decision	Behave with his son as a father	Preparation for becoming a father ( mental,financial)	If any son was that planned	Changes in life after being a father	Knowledge about ANC & PNC	Source of knowledge	Others
Student	No	Yes	No	No	Yes	No	BBA		I don't talk to my father too much. Just during the meal time, we talks in front of the dining table. That's it. Many times daddy makes fun of me. Actually, he is very much friendly to me. Even when I was in a video call with my girlfriend, he came up behind me and talked with us. Then nothing to say. They support my choice, even my father support that relationship a lot...My father is free to me…		I want to be like my father for any decision, taking risk and responsibility for the family. That's it... As a boy, if he fears his father or is hesitant to say anything, then he will not know what his son wants or wants for his father.				I want to be like my father in these case...Because if their parents have a good relationship with the child then it is easy to know if the child has imperfection or good or bad or problem. As a boy, if he fears his father or is hesitant to say anything, then he will not know what his son wants or wants for his father.						He(father) did not refuse to smoke. He told me to stop smoking even now. When I crossed the university level, smoking was not a problem, according to my father opinion. But he forbade me to drink alcohol, marijuana, yaba etc.
College student	No	Yes	No	No	Yes	No	College 1st year		I am not afraid of him but I respect him a lot...I mix with him as a friend. Usually he discusses Study sides, work sides with his father.	I also have many kinds of needs like mobile, Study utensils, books etc. When I need these things I asked them to get me I shared this with them.	Father is the head.That’s why...My father is very soft-hearted.He can easily mix with people.He doesn’t quarrel with people.				I will grow them up my child like my mother and father did to me.
Driver	No	Yes	No	Yes	No	Yes	Class 10					He abides by all of his father decision what is taken for him
SSC candidate	No	No	Yes	No	Yes	No	SSC candidate		Good. But we don’t talk that much. Dad talks a little bit...A little bit. Suppose I'm talking to my father, he will reply after 2 minutes.	on education, if I want anything like dress, books, money..		I told my father about my future plan. I told him that I want to be an army but my father told me that it won't happen. . He wanted me to make a preacher to those who didn’t believe in Jesus. But I don’t have any interest in it so that I said I wanted to go to army.									Have to do a lot of work, a lot of tension about how we will eat, from where food will come. Dad do much tension about these. So that I don't want to be like my father.
Buddhist Monk	No	No	No	No	No	No	Religous student		I was afraid of him in my childhood. A lot. If I didn't study then my father would beat me. Many times friends would steal the fruit of the garden. When they were caught later, they would also say my name that I was with them. That's why my father beat me up with a cow barrier. In my childhood, I was very scared of him. I respect him always.	He share his problem with his father.		The important task is to inform the parents first. Somewhere go, you have to get your parents’ permission. If they let me go, I'll go. If not, I will not go. That's it... He said before joining the normal life from monk he nneds the permission from his father at first without his decleration he cant.	He shares his health problem with his father...
College student	No	Yes	No	No	Yes	No	College 1st year		I am not afraid of him at all, but of course I respect him, I do whatever he tells me to do. I am not afraid of him but it does not mean that I can kick him or do anything like that... We have a friendly relation.		I share about my necessitates with them. I tell my father about these things, I tell him that I need this thing and that thing and he buys me those things. For example- I needed a watch so my elder brother bought me that…	It’s good... He also took opinion from his father like, About how to manage my own life, or how can we move forward and develop in our life by properly studying.			I have to keep my children with affection and care.
Unemployed	No	No	Yes	No	Yes	No	Class 8	Just smoking	I never had been with my father, how can i remember any memory? He was with his maternal grandmother since his 3 years old and he grew up there...I have seen once when i was 7 years old... I talked. He takes on me in his lap, he had seen may have nails, Feet nails, my face. He cried. It was..hm..Like this. At that time i didn't come...he had called me but i didn't talk with him... When I asked th…		No i don't want to be like my father.because,my father did 3 or 4 marriages. After doing marriage i was in different houses. If, i do 3 or 4 marriages like this! Keep my one son in his NANA BARI, keep another in another place, if i do like this, it will not feel good to me. I as it is don't get too much hurt, but my son will rebuke me, means will give me "BOD DOA", I have to wake up before KOBOR				I will be with him as a friend...If i stay free with my child in my room, my respect will not go out. My son will not disrespect me in outside. And if i am not free in my room then my son will do an awkward incident outside. He can do a relationship with one girl, by doing this he can do Yaa...Need. Let’s take an example, Many peoples are make fault in BISER MODDHE , they dip their parents' prest…
memory load business	No	No	Pre marital Affair	Yes	Yes	Yes	SSC	Occasional Smoker	His father died when he was 6 years old.			His father said that, to live in a good way. To be well mannered, not to smoke, and not to get along with bad accompanies. These were...If I follow these people say good things about me. That’s why I tried to follow.			He will well treet with his kids
Day Labor	Yes	No	Yes	Yes	No	Yes	Class 2			I talk with about those which is related to my daily task. Mostly about family matters like last two days I was busy for buying cow these types of thing. He told me that if you can , you may do. But I didn’t talk with him about my private life.Like my sexual life etc.	my father wanted to make us educated with tolerating many sufferings. But to maintain family expenses he could not able to. We respect and obey my father for his sufferings for us and I consider to be my father from this point. Besides Wherever I want to go he allow me to go there even he always guiding us and don’t go to the wrong way. My father is always friendly to me. He give his best advice …			my father, i agree with what my father says... I take his permission. If I have been ever in a problem my father would resume me at any cost. He would go at first always. That’s why I take his permission always.	How my father manages for our family such as how my father bringing his kids up with tolerating many sufferings, I also want to apply that to me to breed my kids. Or how we obey my father, my kids will also obey me like that way.	I took financial preparation. Before my child was born. I was prepared with some money like 4-5k BDT so that I can properly treat my child even if something unwanted happens.	I and my wife wanted to take this and through family planning we take our child. We now have a child. After 5 years when our child grow a little bit then maybe take another one.	Now, since my child is growing up, I am thinking about educating him. So I need to back it up… So that he created some deposites for the betterment of his sons life in future… He said that, If I can save extra money, when my son will get older he will be able to use that money to manage a livelihood.	Respondent knowledge on ANC, I didn't know that. I mean, it was my first child and nobody actually tell me about these. I only knew what my brothers' wives told my wife.they told my wife and I my wife told me about those things. I said that it was okay if she wants to do those things. We did a checkup once, it was a Hindu doctor and there was blood tests and urine tests etc.	Sister-in-law. ..Hindu Mohila was the SK of BRAC	Seven months. We stopped doing it (sex) after seven months. Well, we actually did it once at the eighth month, I remember that. But only once. Because I thought there could be some problems.And we didn't do it again in the ten months and not even in two months after the birth. It was raw inside during that time, that's why I didn't go in. I did it maybe five months or so later...Yeah. I think tha…
Owner of a small betel leaf shop	No	No	Yes	Yes	Yes	Yes	Class 4	Occasional Smoker, only one time drunk	No no.I have father in my home.I don't share anything.I mean when my father is at home,I don't even talk...I mean his anger is high.He is serious. I fear my father...I don't discuss anything.I mean if needed I tell my mother and mother tell my father...I mean if I tell him something,he says often,"I will drop you out" etc.And if suddenly I get angry,isn't it problem brother? That's why if I need …	When I was 12-15 I asked my father for anything but now I don’t because… if I tell that I want something,I need it,then he may say,"You earn now.Can't take it yourself?"He may say it but before he didn't say that brother.My demands were fulfilled brother.I mean my shoes,dresses whatever I asked,I got all.	He doesn’t want tolike his father ,What will do by being like my father? Yes, I earn. But I cannot keep the money. You keep the money. I mean if I need to give calculation to my wife, what kind of man I am? ...he understands some words... I mean he is strike to his understanding. And we all are small.			No no.Suggestion...I don't take suggestion from anyone.Brother with my wit it's good even if I become beggar or even if king.That's why brother if I can alone...I mean even if I make any mistake,no one can ask me,	I don't like the way my father behaves now.If I have a son,do you know brother what I can do for him?My idea I mean I will let him to live as per his wish.I mean I will let him to live in such a way that I mean I will let him to live, He has got a hobby,he wants to fulfill it.I mean I'm having affair currently,my son can also have affair.I mean as I have done,so my son can also do.I mean it has t…				the respondent thinks everone should to about the importance of ANC& PNC because Brother suppose I'm alone at my home,I mean my parents are not with me,I mean me and my wife are there.My wife has got pregnant.I mean my wife has got pregnant,I mean what will be good to do,what benefits will be good to take.That's why we need to know.
Shop keeper	No	Yes	Yes	Yes	No	Yes	HSC					He says his father is the role of his life to take any decision. He says when I share anything with my father about my career or otherelse he agreed or say you can do if it is good. As I use to have cigarettes, my mother rebukes me. Father tells my mother, “Don’t tall like that. It’s shame. Our son has grown up.”			I want to maintain more than my father. Like a friend...I will share everything and he will also share everything with me. There will be no frighten. He will think, “I have my father.” He will get a support.
Day Labour	No	No	Yes	Yes	yes	yes	Class 1	2 months experience on net surfing, homosexual experience	There’s no problem talking about my family. I can talk about that. My father doesn’t like sports; it can be any sports. He doesn’t like watching movies or listening to songs as well. I used to watch movies or songs in my phone; my father didn’t like this and used to scold me a lot. He said not to watch those, and to listen to ‘waaz’ or ‘gajal’ instead. There are many other family issues, but I ca…			, so there are various decisions that you take in the course of your life. How much cooperation do you receive from your father while taking these decisions? R: If you go to him with good issues, then he’ll be very cooperative. But if you go to talk with bad issues, then you’ll have to stop and stay where you are. ‘Badam’ will happen. Badam means he will beat you up.
Job	No	No	Yes	Yes	Only IMO	Yes	Class 2	Sex with eunuch	His father died four years ago. He scared his father many times hebeaten by him. But his father loved him a lot.But he was unable to say everything with his father.	no I didn’t tell					He wants his son wil be scared of him …He said that "I want this because of the respect, if anyone sees then, it will not happen"
Job	No	No	Yes	Yes	Imo	Yes	Class 7		: I fear because father has affection on me but if he gets angry, he can beat too. That’s why I fear...I don’t share anything with him except my work or job. I merely share it... Besides he also discusses family matter with his father like sister,brother.	no he doesn’t tell because he scares of him					I will behave like my father.If child doesn't fear his father, he can misbehave with his parents. That's why it's needed to fear.						If I get sick, I tell him, “I’m sick. Give me money. I will bring medicine. “I share these. I don't tell all openly.
farming, seasonal migrated worker	No	NO	Yes	Yes		yes	Class 5		There is a very good relationship between me and my father in our family. Sometimes i afraid of my father that i can't tell him about my personal matter Otherwise we have a good relationship. My father ask me what i am doing, am i doing work well or not do i need money or would you go anywhere like kutumbari..I am close to my father about family matter but i am afraid to share my personal matter …			If the decision is good then my father appreciate the decision. My father says that if you take any decision you have think that the decision is either good or bad to you. If you take any good discussion then its good and i will be happy but if you take any bad decision then discuss with your family with your mother, with me. If the discussion is good then we will appreciate.			Of course. Because my father did good behave with me he loved me. My father taught me and i learnt how to love, respect with these i can run my future. I will try like my father who gave me a good environment, respect, good status and shows good way to me, i will try to give my children more than it. On the other hand he also said, Children have to afraid of his parents because if they want to re…
Private Job	No	Yes	Yes	No	Yes	yes	Class Nine (Drop Out)	Drug addicted, multiple sex partners, Sexually harassed by Sister in Law, superstitous in sexual practice	What I say, he listens. Again what he says, I listen that... I'll earn money and spend them too as well as I'll get woman and they might leave but parents are constant. I can leave everything but I can't leave my parents…What I desire, my father tells me to do that. If I say I will sit at home, he will say no problem sit at home. And if I say I want to do a job, he will give me a job.	I used to take money from my father. Whenever I asked money to my father, he always gives me. Besides he discusses about his hobby with his father.					He wants to continue a good relationship with his kids like his father...If the parents teach bad, of course the boy will be bad.
Construction Worker	No	Yes	Yes	No	Yes	yes	Class Seven (Drop Out)	Drug addicted, Group sex experience, multiple sex partners
Part time Labor	Yes	Yes	No	No	Yes	yes	Class Seven (Drop Out)	Drug addicted, married but do not know family planning and do not feel any necessity of buying condoms							He will be free with his son as well he will monitor his son if needed.		Taking his kids was planned . Actually to melt his parents anger on both them they accepted their first child.	I haven’t find such changes in till now, I hope changes will come soon. But many people are changed become a father... But Before the birth of my son, I wouldn’t spend more than 10 minutes in the house, but now I spend most of the time with my son, I don’t like to stay outside too much now.
Security Guard	Yes	Yes	No	Yes	Yes	yes	Class one (Drop Out)		I didn’t have a good relation with my father. Say, there were altercation between us, or “You go, I will not go.” This kind of thing happened usually. But I feel the value of my father after his death						Share everything with me. For example, in Bangladesh, Son cannot share anything with his father but I saw in the other countries specially in India father and son drink alcohol together. ......I will bring something for my son or my daughter while returning to my home. You know, when we enter our house, we say affectionate or adorable things to our children.Father should understand He should unde…		first time I was prepared. I was not prepared for the second time. I thought that one girl will be there and after 2-4 years or 5 years later we try to take a boy or a girl. But after my elder daughter had born, suddenly it happened as the medicine didn’t affect her.	If someone has ever done any bad thing, then when that little innocent baby arrives in this world and I think, after seeing the innocent face of his child, he will stop doing any bad thing. For example- My parents were the same does when they brought me in this world and they have changed eventually... Like stop conducting any kind of wrong doings, like: telling lies, doing something illegal, the…			I mean, when you become a father of a boy, then you can say that, hey look, I am the father of a son, you can say it very proudly that- I am not a daughter’s father, I am a son’s father, you can get money as a dowry at the time of your son’s marriage and you will see that, and as we can see, fathers who have daughters, they have an inferior feeling, how can I manage such a bog amount of money?
Private Job	No	No	Yes	Yes	Yes	yes	Class Two (Drop Out)		I feel afraid of my father...If my father enters in the house, I keep two hand distance with his...If he sees me, I mean anyone can give complain to him that he did this or that. That’s why I keep distance.		He wants to be his father			My father takes family decisions.	I want to be a real father. I want to educate my children. So that they can do something in life. That’s the life.						He didn’t share his diseases with his father rather he liked to say, No, I told this to my mother.
Private Job/Student	No	Yes	No	No	Yes	yes	Hon's 2nd year (Ongoing)		my father is not so friendly but he always suggested me to stay in good path						He wants to be a friend with his sons. So that they can talk very easily as well as share their opinionwith him.						I think when a boy will be of 28 years and a girl will be of 21/22 or 23 years. ...My family doesn't play any role in my decisions. If I want to do something, I share it with my elder brother and then with my father. Even if they forbid to do that, I convince them by saying that "Yes, I will definitely do .
CNG Driver	Yes	No	No	No	Yes	yes	Class Seven (Drop Out)		I am not that much free with my father. I mean, my father is an angry man..., I am afraid of him. ..I tell it to my mother.	I cannot discuss anything with my father due to family discussion. You know when the conversation is continue among the large family this imposible for us to explain our demands.	Whatever my father is decided everything is ok so that I like it very much as well as I want to achieve it . Besides his discipline.	I told my parents, after that they disagreed with me. So that’s why I took the decision myself.		I mean we are still a joint family. That means we all together take a decision or if my father says yes to something, we all will agree. After that if my father says it will not happen, then it will not happen.	I will give freedom to my sons & daughters. Be it a boy or a girl, I will give them freedom. Think that, if they connect with their parents like friends … Or I mean, if they can’t even speak of a problem with us.So, we will have, I mean a distance between us & them. I want my sons & daughters to think us as a friend. So that in a problem we can stand beside them.
Rickshaw Puller	No	Yes	Yes	No	No	yes	Class Two (Drop Out)		He fears his father...We eat together, he often calls.. If I ask for money to him, he gives me... That’s it... If he gives me a task to bring something, I bring it for him..	Sometimes he discusses about his job	He wants treat his son like his father because, if he feels afraid, he will be in control, he will not go in any dispute. He will go to school properly. He will study properly. He can get a good result. He will be first, he can gain the 1st position in his class...Otherwise, he will be like me. He will roam with his friends. We will gossip with his friends. He will not study properly.				they should fear me... If they don't fear me, they cannot become a good human being. They will fear me.. But they will be courageous too
Business	No	No	No	Yes	Yes	yes	Class Eight (Drop Out)		I used to afraid my father too much. All of the family members were scared of him...The more I used to do naughty things the more my father used to like me, my father liked my 2nd elder brother most. But if something happens to me father used to go crazy.						I want a friendly relationship. I like the friendly relationship more. I mean if there is a friendly relationship, one will know what his son is being like that. Actually most of the time I will maintain friendly relationship among son and father.
Student	No	No	No	Sexual Disease	No	No	Class 10		i stay with him but I become afraid of him when he is angry	if I need any stationeries for my study like exercise books or pens, I tell him. I also ask money from him whenever I need money. I talk with him…	saying prayers, I want to be better in consideration of his saying prayers.			The respondent says that he takes his life decision according to his own will like he says I read in a madrasa which is far from my house though there is another madrasa near my residence but we decided it both.
Crab catcher	No	No	No	Sexual Disease	No	Yes	Calss 4		Good...I never oppose to anything that my father says. After childhood, my father never raised his hand at me. I grew up from a young child to an adult. But he did not raised his hand at me for once.		my father never raised his hands at me.. Never did anyone else raised their hands at me… except my mother no one ever raised their hands at me… that why did I touch this… like that.
Brick Klin worker	Yes	Yes	No	Sexual Disease	Yes	Yes	Class 6		I have fear to him.my behavior with my parents were a bit different, mostly negative actually...My father used to receive complaints about me teasing girls. Then my conducts were very poor. Then my father would scold me. I would remain tensed. I would not return home at night after getting scolded. I would stay at my friend’s place. I would hang out with friends out of tension.	Yes I do it. Especially when I involved with a family problem. I discuss with him about my sister wedding and when...And I also discuss with my father about my professional life.	I want to earn his politeness, communication skill. My father is a religious person. I think that I become religious as him. I just think that I can carry some feature of my father..	I take the decision. But always I want to some advice from my father when I need to go outside.						Man have some changes when he becomes a father. Every father have some responsibility for his child. After becoming father man always try to double his income. Because he need to educate his child, feeding his child. So man have some changes in economic think when he became father. Then he need to change his attitude after getting child. He can try to give up his bad attitude. He have consciousne…			A father is need to have good attitude with good personality. And keep beard on his face. He maintain small hair. He don’t wear shirt pant. He need to wear simple dresses. Because it is awkward if the father and the son both wear stylish dresses. People can’t understand who is father and who is son if they wear same stylish dresses. So I think that this kind of character is necessary for every fa…
Brick Klin worker	Yes	Yes	No	No	Yes	Yes	Class 7		Good						I would like to raise my children in the way that they become educated. I would make them have such a job through which they can stop bribe in Shamnagar Thana.	He has 3 deposit in a insurance company where he deposited 1000 taka in every name for the future					I would like to raise my child in a way that s/he earn respect of 5 other people and live together with the people in our society.
FIsh business helper	No	Yes	Yes	Sexual Disease	Yes	Yes	Calss 11			about money, and like, about work. About good work, that is. We discuss about these stuff. But we don't talk about anything bad.		For the betterment of my future what is important he takes all of the initiatives.
Fish business	Yes	Yes	Yes	Sexual Disease	Yes	Yes	Class 9		Very good…I afraid him a little bit...I mean, my parents never raised their hands on me! Also, I got everything that I wanted. Even now, she gives me what I want. Even when we were poor, they fulfilled my every need.	I asked for what I was needed. My father gave me money or he bought me that.	He wants to achieve some of his father feature which he like most such as hard working, maintaining timeframe and love a lot his siblings.			I decided these things and then told them to my father. If he liked them, then he gave me the permission. If he didn't like them, I denied.	In case of my son, I want to be like my father. I mean, my father was used to listen everything that I said. When i wanted something, he tried to give me that within his ability. That's it!	I was financially ready for it. Because I knew that the pregnant mother needs special take care since she conceived. Money is the main problem. So, a particular amount of money like, 20,000/- or 30,000/- or 50,000/- should be kept in home. Suppose, there's no oxygen in our nearest hospital or she might need to take to the city hospital at any moment. Also, good doctors aren't always available! Th…	Yes, it was planned that we'll take a child...when we got married, then we decided to not take any birth control methods. No injections, no pills and no condoms. We decided to not use any of these. We wanted to take the child which she would conceive for the first time.	I was a bit of careless to come home earlier or didn't take much care. But after being the father, no matter how important work you have outside, you'll always want to return back to home as your child is in home, what he's doing etc. That's why I always try to come early at home. when he had no kid he came to the home late night after become father he comes home very early.	I didn't know but still I came to know about these in some ways… how to take care of pregnant wife like, "Mother Horlicks" is very necessary or to eat nutritious food like, fish is very important. I mean, if the mother stays well then her child will also be well. That's what I knew...	I have a lots of brothers (Bhai-brother ase) who got married even before I did.
IT shop owner	No	No	Yes	Yes	Yes	Yes	Calss 8		good relation...as far I know, my father adores me too much, when it is 10 pm, he calls me to know whether I have gone to home or not, Father stays in Jashore, works in a mill, calls me askes me about the issues of mine.
Student	No	Yes	Yes	Sexual Disease	Yes	No	Class 8		i steer clear of him while he is around.	I don't share these stuff with him but I tell him when I need something. Like I need a jacket right now. It will cost BDT 2000 to 3000. Where will I get this money? So I told my father. He will buy me that.		basically his father takes all of the decision of his life
Student, Crab catcher	No	Yes	No	No	Yes	Yes	Appearing SSC		I feel little afraid... I don’t tell him anything. If I need money, I ask for it. I don’t ask him directly. I ask my mother, “Mom, I need money.” I will sit outside and my mother will bring me the money...I have an opposite relationship with my father. I am here and my father is there.		Nothing			He doesn’t discuss anything with his father.	I want my son will set beside me he will share everything with me without any hesitation. But ih he he makes any fault I will beat him.
Fish business	No	Yes	Yes	No	No	Yes	Class 5		I stay close to him. He is friendly, he does good behaviour with me.	I discuss with father... How is his business going, how much money is there, how much money he has? These are that. Then he made a house. He discusses about this. He says, “In the future, when I will die, everything will be yours. Don’t spend so much money. You will have to look after that.” I mean I have good relation with my father.	like how my father loves us, I also need to look after my children. I will love them. I will feed them and provide clothes for them. I will educate them. I will do things like my parents.										Father’s decision and my decision. Sometimes if older people go outside for work, father manage them saying, “Take my son.” I go there.I also work according to my decision….Job related issue: When he has no any work or IGA he said, "If there is no work to earn money, I do whatever my father tells me."
									He doesn’t talk to his son about this issue… he think father should talk with his son various issues like health checkup to know if they are healthy.. these should be discussed with them... we try all the time… to talk to our son.
									He believes that he has good relation with his son				his son will share any problem with him regarding health . ..He said children always share their health problem with their parents
													He doesn't share with me but with his mother and grandmother. My son isn't very much free with me. Because of shyness...May be he thinks I'm much elderly to share (gurujon mone kore) and that's why he shares with his mother and aunt… Father doesn’t discuss about SRH related issues yet because of his shyness... He said the reason of shyness "May be he thinks I'm much elderly to share (gurujon mone…
											All of the respondents want to like their father because father does work or anything for the family
